# Supplementary material for: Complexity of the prey spectrum of Agaronia propatula (Caenogastropoda: Olividae), a dominant predator in sandy beach ecosystems of Pacific Central America
Source: PeerJ. 2018 Apr 30;6:e4714. doi: 10.7717/peerj.4714 (PMC5933343; doi:10.7717/peerj.4714)
Supplement: Supplemental Information 1 [file peerj-06-4714-s001.xlsx]

## Sheet: to spectra study
LOCATION	DATE	PREY	PREDATOR SIZE	PREY SIZE	PREDATOR/PREY
	yymmdd	taxon	mm	mm	Size Ratio
El Cuco	110507	Emerita sp.	28.9	40.5	0.71
El Cuco	110507	Emerita sp.	32.8	33.1	0.99
El Cuco	110507	Emerita sp.	35	44.2	0.79
El Cuco	110509	Emerita sp.	30.6	13.9	2.2
El Cuco	110510	Emerita sp.	30.3	52.1	0.58
Playa Grande	111112	Cannibalism	41	22	1.86
Playa Grande	111112	Cannibalism	49.1	22.9	2.14
Playa Grande	111112	Olivella semistriata	28.3	8.7	3.25
Playa Grande	111112	Olivella semistriata	28.7	10.2	2.81
Playa Grande	111210	Emerita sp.	34.2	11.3	3.03
Playa Grande	111210	Olivella semistriata	32.9	15.5	2.12
Playa Grande	111211	Donax sp.	28.8	10.1	2.85
Playa Grande	111211	Donax sp.	36.6	9.3	3.94
Playa Grande	111212	Olivella semistriata	35.2	10	3.52
Playa Grande	120307	Donax sp.	28.7	6.1	4.7
Playa Grande	120307	Olivella semistriata	26.93	12.46	2.16
Playa Grande	120308	Donax sp.	27.28	11.37	2.4
Playa Grande	120505	Olivella semistriata	31.1	17.2	1.81
Playa Grande	120505	Olivella semistriata	32.8	12.7	2.58
Playa Grande	120505	Olivella semistriata	33.8	12.1	2.79
Playa Grande	120507	Arthropod indet.	31	4	7.75
Playa Grande	120507	Olivella semistriata	30.6	12.7	2.41
Playa Grande	120507	Olivella semistriata	31.8	11.8	2.69
Playa Grande	120507	Olivella semistriata	32	12	2.67
Playa Grande	120507	Olivella semistriata	32.5	11.3	2.88
Playa Grande	120507	Olivella semistriata	33.4	12.3	2.72
Playa Grande	120507	Olivella semistriata	35.3	18.1	1.95
Playa Grande	120507	Olivella semistriata	35.7	11.4	3.13
Playa Grande	120507	Olivella semistriata	37.2	13.1	2.84
Playa Grande	120508	Donax sp.	34.3	24.4	1.41
Playa Grande	120508	Donax sp.	35.6	24.1	1.48
Playa Grande	120508	Olivella semistriata	28.9	15.5	1.86
Playa Grande	120508	Olivella semistriata	28.9	16.7	1.73
Playa Grande	120508	Olivella semistriata	30.3	10.3	2.94
Playa Grande	120508	Olivella semistriata	31.6	10.2	3.1
Playa Grande	120508	Olivella semistriata	31.7	16.1	1.97
Playa Grande	120508	Olivella semistriata	32.5	11.5	2.83
Playa Grande	120508	Olivella semistriata	33.6	12.2	2.75
Playa Grande	120508	Olivella semistriata	35.4	10.3	3.44
Playa Grande	120508	Olivella semistriata	35.7	10.8	3.31
Playa Grande	120508	Olivella semistriata	39.4	17.3	2.28
Playa Grande	120510	Donax sp.	35.7	16	2.23
Playa Grande	120510	Emerita sp.	33.8	10.2	3.31
Playa Grande	120510	Emerita sp.	37.4	15.5	2.41
Playa Grande	120510	Olivella semistriata	33.3	13.9	2.4
Playa Grande	120510	Olivella semistriata	34.6	14.3	2.42
Playa Grande	120510	Olivella semistriata	37.2	13.6	2.74
Playa Grande	120512	Donax sp.	30	18	1.67
Playa Grande	120512	Emerita sp.	40.2	5.7	7.05
Playa Grande	120512	Olivella semistriata	29.9	17.2	1.74
Playa Grande	120512	Olivella semistriata	31.8	14.3	2.22
Playa Grande	120512	Tivela sp.	38.7	35.6	1.09
Playa Grande	130531	Emerita sp.	29.1	15.7	1.85
Playa Grande	130531	Olivella semistriata	26.7	8.6	3.1
Playa Grande	130531	Olivella semistriata	26.9	11.7	2.3
Playa Grande	130531	Olivella semistriata	26.9	18.3	1.47
Playa Grande	130531	Olivella semistriata	27.5	14	1.96
Playa Grande	130531	Olivella semistriata	30.5	11.6	2.63
Playa Grande	130531	Olivella semistriata	30.8	16.7	1.84
Playa Grande	130601	Arthropod indet.	31.9	7.5	4.25
Playa Grande	130601	Donax sp.	25	4.8	5.21
Playa Grande	130601	Donax sp.	30.4	6.2	4.9
Playa Grande	130601	Emerita sp.	26.7	11.3	2.36
Playa Grande	130601	Emerita sp.	36.9	11.1	3.32
Playa Grande	130601	Cannibalism	42.9	29.5	1.45
Playa Grande	130601	Cannibalism	44.2	25.3	1.75
Playa Grande	130601	Olivella semistriata	25.2	14.4	1.75
Playa Grande	130601	Olivella semistriata	26.7	12.4	2.15
Playa Grande	130601	Olivella semistriata	27	9.5	2.84
Playa Grande	130601	Olivella semistriata	29.8	16.8	1.77
Playa Grande	130601	Olivella semistriata	30.1	8.6	3.5
Playa Grande	130601	Olivella semistriata	31.6	13.1	2.41
Playa Grande	130601	Olivella semistriata	36	17.1	2.11
Playa Grande	130603	Olivella semistriata	26.7	8.9	3
Playa Grande	130603	Olivella semistriata	33.1	11.5	2.88
Playa Grande	130603	Olivella semistriata	34.3	18.5	1.85
Playa Grande	130603	Olivella semistriata	37.9	10.2	3.72
Playa Grande	130604	Arthropod indet.	31.1	3.4	9.15
Playa Grande	130604	Olivella semistriata	22.3	10.1	2.21
Playa Grande	130604	Olivella semistriata	26.1	10.2	2.56
Playa Grande	130604	Olivella semistriata	32.2	9	3.58
Playa Grande	130604	Olivella semistriata	32.9	17.5	1.88
Playa Grande	130605	Donax sp.	29.3	7.3	4.01
Playa Grande	130605	Donax sp.	33.6	9.1	3.69
Playa Grande	130605	Olivella semistriata	29.2	9.8	2.98
Playa Grande	130605	Olivella semistriata	29.8	10.2	2.92
Playa Grande	130605	Olivella semistriata	31	15.4	2.01
Playa Grande	130605	Olivella semistriata	32.2	19.3	1.67
Playa Grande	130605	Olivella semistriata	34	15.2	2.24
Playa Grande	130605	Olivella semistriata	35	16.1	2.17
Playa Grande	130605	Olivella semistriata	37.3	9.5	3.93
Playa Grande	130605	Olivella semistriata	40.3	11.3	3.57
Playa Grande	130606	Olivella semistriata	31	10	3.1
Playa Grande	130606	Olivella semistriata	32	17.9	1.79
Playa Grande	130607	Olivella semistriata	30.8	16.2	1.9
Playa Grande	130607	Olivella semistriata	32	16.4	1.95
Playa Grande	130607	Olivella semistriata	32.9	15.8	2.08
Playa Grande	130608	Emerita sp.	37.4	9.7	3.86
Playa Grande	130608	Olivella semistriata	28.4	9.1	3.12
Playa Grande	130608	Olivella semistriata	28.8	10.3	2.8
Playa Grande	130611	Donax sp.	25.2	4.3	5.86
Playa Grande	130611	Emerita sp.	27.6	6	4.6
Playa Grande	130611	Emerita sp.	31.3	5.3	5.91
Playa Grande	130611	Olivella semistriata	34.1	10.4	3.28
Playa Grande	130612	Olivella semistriata	31.8	11.3	2.81
Playa Grande	130612	Olivella semistriata	32.3	10.9	2.96
Playa Grande	130614	Emerita sp.	55.4	14.1	3.93
Playa Grande	130614	Cannibalism	47.9	32.1	1.49
Playa Grande	130614	Cannibalism	52	29.5	1.76
Playa Grande	130614	Olivella semistriata	33.5	18.2	1.84
Playa Grande	130614	Olivella semistriata	35.4	15.5	2.28
Playa Grande	130614	Olivella semistriata	35.9	7	5.13
Playa Grande	130614	Olivella semistriata	36.4	15.8	2.3
Playa Grande	140116	Donax sp.	24.5	17.6	1.39
Playa Grande	140116	Donax sp.	33.3	7.5	4.44
Playa Grande	140116	Olivella semistriata	31.5	15.2	2.07
Playa Grande	140117	Donax sp.	20.5	4.8	4.27
Playa Grande	140117	Donax sp.	29.3	4	7.33
Playa Grande	140117	Donax sp.	30.1	9.7	3.1
Playa Grande	140117	Cannibalism	54.6	33	1.65
Playa Grande	140117	Olivella semistriata	33	7.8	4.23
Playa Grande	140118	Donax sp.	31.1	4	7.78
Playa Grande	140118	Emerita sp.	29.5	12.8	2.3
Playa Grande	140118	Emerita sp.	49.3	11.5	4.29
Playa Grande	140118	Olivella semistriata	29.9	12.2	2.45
Playa Grande	140118	Olivella semistriata	30	9.5	3.16
Playa Grande	140118	Olivella semistriata	32.7	9.8	3.34
Playa Grande	140118	Olivella semistriata	36.2	13.5	2.68
Playa Grande	140119	Arthropod indet.	28.8	5.2	5.54
Playa Grande	140119	Donax sp.	57.4	9.6	5.98
Playa Grande	140119	Emerita sp.	26.4	13.2	2
Playa Grande	140119	Emerita sp.	29.1	14.2	2.05
Playa Grande	140119	Emerita sp.	29.4	10.3	2.85
Playa Grande	140119	Mazatlania fulgurata	30.8	8.5	3.62
Playa Grande	140119	Cannibalism	54.1	26.6	2.03
Playa Grande	140120	Arthropod indet.	27.8	6	4.63
Playa Grande	140120	Donax sp.	27.9	3.7	7.54
Playa Grande	140120	Emerita sp.	30	11	2.73
Playa Grande	140120	Emerita sp.	30.9	11.2	2.76
Playa Grande	140120	Mazatlania fulgurata	31.5	10.8	2.92
Playa Grande	140120	Milbe sp.	28.1	6.6	4.26
Playa Grande	140120	Pitar sp.	29.5	11.7	2.52
Playa Grande	140120	Cannibalism	49.5	32.3	1.53
Playa Grande	140120	Cannibalism	51.4	32.1	1.6
Playa Grande	140120	Cannibalism	52.7	31.5	1.67
Playa Grande	140120	Olivella semistriata	32.2	13.2	2.44
Playa Grande	140120	Arthropod indet.	51.9	15.4	3.37
Playa Grande	140201	Donax sp.	36	11.8	3.05
Playa Grande	140201	Donax sp.	36.7	12	3.06
Playa Grande	140202	Bivalve indet.	33.9	9.4	3.61
Playa Grande	140202	Donax sp.	29.7	8.5	3.49
Playa Grande	140202	Donax sp.	29.8	6.7	4.45
Playa Grande	140202	Donax sp.	32.3	13.4	2.41
Playa Grande	140202	Cannibalism	50.8	29.8	1.7
Playa Grande	140202	Olivella semistriata	26.3	10.5	2.5
Playa Grande	140204	Olivella semistriata	33	9.6	3.44
Playa Grande	140204	Olivella semistriata	33.4	5.6	5.96
Playa Grande	140204	Olivella semistriata	33.8	11.8	2.86
Playa Grande	140206	Bivalve indet.	28.5	6.9	4.13
Playa Grande	140206	Donax sp.	27	5.6	4.82
Playa Grande	140206	Donax sp.	29.2	4.8	6.08
Playa Grande	140207	Cannibalism	44.3	25.7	1.72
Playa Grande	140211	Bivalve indet.	27.6	7.6	3.63
Playa Grande	140211	Bivalve indet.	28.9	7.5	3.85
Playa Grande	140211	Bivalve indet.	32.5	8.9	3.65
Playa Grande	140211	Donax sp.	25.9	6.8	3.81
Playa Grande	140211	Donax sp.	28.7	5.8	4.95
Playa Grande	140211	Donax sp.	28.9	5.4	5.35
Playa Grande	140211	Olivella semistriata	27.2	11	2.47
Playa Grande	140211	Olivella semistriata	34.5	8.8	3.92
Playa Grande	140212	Donax sp.	24.3	4.2	5.79
Playa Grande	140212	Donax sp.	29.8	4.4	6.77
Playa Grande	140215	Donax sp.	25.8	18.2	1.42
Playa Grande	140218	Arthropod indet.	30.2	13.3	2.27
Playa Grande	140218	Cannibalism	53.9	29.1	1.85
Playa Grande	140219	Donax sp.	25.9	5.3	4.89
Playa Grande	140222	Donax sp.	28.1	5.6	5.02
Playa Grande	140222	Olivella semistriata	18	6.6	2.73
Playa Grande	140222	Olivella semistriata	24.3	12.4	1.96
Playa Grande	140222	Olivella semistriata	26.4	11.8	2.24
Playa Grande	140222	Olivella semistriata	32.5	13.3	2.44
Playa Grande	140301	Arthropod indet.	32.5	4.9	6.63
Playa Grande	140301	Bivalve indet.	31.1	9.9	3.14
Playa Grande	140301	Olivella semistriata	27.5	11	2.5
Playa Grande	140301	Olivella semistriata	28.9	8.5	3.4
Playa Grande	140301	Olivella semistriata	34.5	8.2	4.21
Playa Grande	140302	Donax sp.	27.7	6.4	4.33
Playa Grande	140302	Olivella semistriata	18	5.7	3.16
Playa Grande	140302	Olivella semistriata	24.9	8.3	3
Playa Grande	140303	Donax sp.	29.9	3.7	8.08
Playa Grande	140303	Olivella semistriata	20.4	6	3.4
Playa Grande	140303	Olivella semistriata	23.6	5.3	4.45
Playa Grande	140303	Olivella semistriata	32.4	14.3	2.27
Playa Grande	140303	Olivella semistriata	33	15.3	2.16
Playa Grande	140305	Olivella semistriata	25.9	8.7	2.98
Playa Grande	140306	Donax sp.	33.4	9.9	3.37
Playa Grande	140309	Donax sp.	47.8	15.7	3.04
Playa Grande	140310	Donax sp.	32.3	8.7	3.71
Playa Grande	140316	Donax sp.	38.5	30.6	1.26
Playa Grande	140319	Olivella semistriata	25.9	8.8	2.94
Playa Grande	140322	Donax sp.	30.8	6.9	4.46
Playa Grande	140322	Olivella semistriata	32.5	10.4	3.13
Playa Grande	140323	Donax sp.	32.9	20.1	1.64
Playa Grande	140323	Donax sp.	36	25.3	1.42
Playa Grande	140324	Olivella semistriata	24.7	8.8	2.81
Playa Grande	140325	Donax sp.	36	10.2	3.53
Playa Grande	140325	Emerita sp.	26.5	33.9	0.78
Playa Grande	140325	Pitar sp.	40.5	14.8	2.74
Playa Grande	140325	Cannibalism	45.2	25.7	1.76
Playa Grande	140325	Olivella semistriata	26.5	14.5	1.83
Playa Grande	140325	Olivella semistriata	26.6	12	2.22
Playa Grande	140325	Olivella semistriata	29.6	13.8	2.14
Playa Grande	140326	Olivella semistriata	32.9	10.4	3.16
Playa Grande	140327	Arthropod indet.	23.8	4.8	4.96
Playa Grande	140327	Arthropod indet.	28.3	4.8	5.9
Playa Grande	140327	Arthropod indet.	28.5	4.1	6.95
Playa Grande	140327	Arthropod indet.	29.7	6.6	4.5
Playa Grande	140328	Arthropod indet.	26	5.4	4.81
Playa Grande	140328	Olivella semistriata	30.5	13.3	2.29
Playa Grande	140505	Donax sp.	41	24.5	1.67
Playa Grande	140506	Olivella semistriata	30.37	12.2	2.49
Playa Grande	140507	Arthropod indet.	33.5	4.06	8.25
Playa Grande	140507	Cannibalism	55.8	26.2	2.13
Playa Grande	140507	Olivella semistriata	29	15.6	1.86
Playa Grande	140507	Olivella semistriata	30.9	7.77	3.98
Playa Grande	140507	Olivella semistriata	32.1	9.9	3.24
Playa Grande	140508	Olivella semistriata	23.6	9.16	2.58
Playa Grande	140508	Olivella semistriata	25.15	7.96	3.16
Playa Grande	140508	Olivella semistriata	27.1	9.5	2.85
Playa Grande	140508	Olivella semistriata	28.2	17.9	1.58
Playa Grande	140508	Olivella semistriata	28.7	10.2	2.81
Playa Grande	140508	Olivella semistriata	29	7.9	3.67
Playa Grande	140508	Olivella semistriata	30.3	8.5	3.56
Playa Grande	140508	Olivella semistriata	30.3	9.1	3.33
Playa Grande	141012	Olivella semistriata	29.4	16.1	1.83
Playa Grande	141013	Bivalve indet.	31.4	12.1	2.6
Playa Grande	141013	Emerita sp.	33.6	7.3	4.6
Playa Grande	141013	Olivella semistriata	25.6	7.6	3.37
Playa Grande	141013	Olivella semistriata	27.8	8.4	3.31
Playa Grande	141013	Olivella semistriata	32	8.3	3.86
Playa Grande	141028	Donax sp.	45.2	38.8	1.16
Playa Grande	141028	Olivella semistriata	31.3	11.7	2.68
Playa Grande	141028	Olivella semistriata	31.4	8	3.93
Playa Grande	141028	Olivella semistriata	34	11.1	3.06
Playa Grande	141110	Pitar sp.	47.2	39.4	1.2
Playa Grande	141110	Cannibalism	54.5	26.7	2.04
Playa Grande	141118	Olivella semistriata	25.5	6.6	3.86
Playa Grande	141118	Olivella semistriata	26.4	8.6	3.07
Playa Grande	141118	Olivella semistriata	30.2	6.2	4.87
Playa Grande	141119	Donax sp.	31.4	4.1	7.66
Playa Grande	141119	Olivella semistriata	47.8	15.5	3.08
Playa Grande	141120	Pitar sp.	42.7	22.3	1.91
Playa Grande	141120	Olivella semistriata	28.5	8.9	3.2
Playa Grande	141120	Olivella semistriata	31.8	14.3	2.22
Playa Grande	141120	Olivella semistriata	33.1	7.4	4.47
Playa Grande	141127	Olivella semistriata	27.5	9.5	2.89
Playa Grande	141204	Cannibalism	51.9	25.9	2
Playa Grande	141210	Olivella semistriata	30.6	7.5	4.08
Playa Grande	141219	Donax sp.	51.5	37	1.39
Playa Grande	150106	Bivalve indet.	23.5	5.8	4.05
Playa Grande	150118	Bivalve indet.	18.3	10.1	1.81
Playa Grande	150118	Bivalve indet.	25.6	5.2	4.92
Playa Grande	150118	Cannibalism	52.4	25.4	2.06
Playa Grande	150118	Olivella semistriata	24.6	8.8	2.8
Playa Grande	150119	Cannibalism	31.8	18.7	1.7
Playa Grande	150120	Cannibalism	52.1	28.5	1.83
Playa Grande	150130	Cannibalism	36	16	2.25
Playa Grande	150130	Cannibalism	55.5	28.7	1.93
Playa Grande	150131	Olivella semistriata	25.2	11.2	2.25
Playa Grande	150204	Donax sp.	24	7.7	3.12
Playa Grande	150206	Donax sp.	26.2	7.4	3.54
Playa Grande	150211	Bivalve indet.	30.8	7.2	4.28
Playa Grande	150211	Donax sp.	32.5	7.8	4.17
Playa Grande	150211	Olivella semistriata	31.7	7.2	4.4
Playa Grande	150219	Olivella semistriata	27.5	8.8	3.13
Playa Grande	150223	Cannibalism	54.3	21.2	2.56
Playa Grande	150224	Cannibalism	50.5	30.9	1.63
Playa Grande	150224	Olivella semistriata	24.3	13.3	1.83
Playa Grande	150224	Olivella semistriata	27.9	10.5	2.66
Playa Grande	150301	Cannibalism	44.1	26.3	1.68
Playa Grande	150301	Cannibalism	44.9	28	1.6
Playa Grande	150301	Cannibalism	48	27	1.78
Playa Grande	150302	Emerita sp.	26.6	7.8	3.41
Playa Grande	150302	Emerita sp.	29.3	11.5	2.55
Playa Grande	150302	Cannibalism	44.6	26.6	1.68
Playa Grande	150302	Olivella semistriata	24.2	14.6	1.66
Playa Grande	150318	Arthropod indet.	23.4	3.9	6
Playa Grande	150324	Cannibalism	52.8	23.8	2.22
Playa Grande	150331	Olivella semistriata	30.9	13.9	2.22
Playa Grande	150816	Pitar sp.	29.7	9.9	3
Playa Grande	150816	Olivella semistriata	23.3	10.8	2.16
Playa Grande	150820	Olivella semistriata	29.1	10.7	2.72
Playa Grande	150820	Olivella semistriata	29.9	8.9	3.36
Playa Grande	150824	Olivella semistriata	29.7	8.7	3.41
Playa Grande	150828	Olivella semistriata	27.4	10.8	2.54
Playa Grande	150901	Olivella semistriata	27.5	5.8	4.74
Playa Grande	151013	Olivella semistriata	25	7.1	3.52
Playa Grande	151225	Arthropod indet.	28.5	6.4	4.45
Playa Grande	151225	Bivalve indet.	30	6.9	4.35
Playa Grande	151225	Emerita sp.	30.5	8.5	3.59
Playa Grande	151228	Cannibalism	27.2	13.4	2.03
Playa Grande	160226	Donax sp.	22.1	4.2	5.26
Playa Grande	160226	Donax sp.	25.8	4.4	5.86
Playa Grande	160226	Emerita sp.	24.8	4.5	5.51
Playa Grande	170316	Donax sp.	20.8	30.32	0.69
Playa Grande	170316	Donax sp.	23.56	3.86	6.1
Playa Grande	170316	Donax sp.	26.53	3.8	6.98
Playa Grande	170316	Donax sp.	27.4	4	6.85
Playa Grande	170316	Olivella semistriata	28.75	13.62	2.11
Playa Grande	170404	Donax sp.	20.82	4	5.21
Playa Grande	170404	Donax sp.	25.08	6.8	3.69
Playa Grande	170404	Donax sp.	25.46	15.99	1.59
Playa Grande	170404	Donax sp.	25.69	10.01	2.57
Playa Grande	170404	Donax sp.	26.14	8.84	2.96
Playa Grande	170404	Donax sp.	26.98	14.97	1.8
Playa Grande	170404	Donax sp.	27.12	5.1	5.32
Playa Grande	170404	Donax sp.	27.86	4.3	6.48
Playa Grande	170404	Olivella semistriata	23.85	13.94	1.71
Playa Grande	170404	Olivella semistriata	29.61	12.32	2.4
Playa Grande	170405	Olivella semistriata	26.5	15.84	1.67
Playa Grande	170405	Olivella semistriata	28.11	11.77	2.39
Playa Grande	170405	Olivella semistriata	28.19	14.89	1.89
Playa Grande	170405	Olivella semistriata	29.94	15.56	1.92
Playa Grande	170405	Olivella semistriata	30.09	16.94	1.78
Playa Grande	170407	Arthropod indet.	29.92	5.7	5.25
Playa Grande	170407	Donax sp.	27.14	9.83	2.76
Playa Grande	170407	Emerita sp.	28.68	11.1	2.58
Playa Grande	170407	Olivella semistriata	25.11	10.54	2.38
Playa Grande	170408	Emerita sp.	28.4	32.8	0.87
Playa Grande	170408	Olivella semistriata	23.08	19.71	1.17
Playa Grande	170415	Donax sp.	30.72	4.7	6.54
Playa Grande	170415	Olivella semistriata	32.39	8.18	3.96
