# Supplementary material for: Complexity of the prey spectrum of Agaronia propatula (Caenogastropoda: Olividae), a dominant predator in sandy beach ecosystems of Pacific Central America
Source: PeerJ. 2018 Apr 30;6:e4714. doi: 10.7717/peerj.4714 (PMC5933343; doi:10.7717/peerj.4714)
Supplement: Supplemental Information 2 [file peerj-06-4714-s002.xlsx]

## Sheet: 1 EXPLANATION
	Expected Distribution of Successful Cannibals among Size Classes: Model Calculations
	Based on (1) the size distribution of successful hunters (Fig. 2 in the main paper), (2) the assumption that individuals meet randomly in their habitat, and (3) the conditions for successful cannibalism empirically defined by Cyrus et al. (2015),* the expected proportion of each size class of Agaronia propatula in the empirical sample of successful cannibals was calculated (see Fig. 8 in the main…
	* All cannibalistic attacks are successful if the attacker is at least 1.46 times larger (in terms of shell length) than the victim; no cannibalistic attack is successful if the attacker is less than 1.18 times larger than the victim; half of the cannibalistic attacks are successful if the attacker is at least 1.18 times but less than 1.46 times larger than the victim.
Column	Explanation of Column Content
A	Shell lengths (mm) of 327 Agaronia propatula found with prey in their metapodial pouches, from smallest to largest.
B	Rank number; required for the following calculations.
C	Shell length divided by 1.46; if an individual of shell length Ai attacks a conspecific of shell length £Ci, the attack will be successful.
D	Using Excel's IF and LOOKUP functions, Di counts the total number of individuals of shell lengths that are 1.46-1 or less times that listed in Ai.
E	The information from Column D expressed as a probability. Assuming that the probability for the snail of shell length Ai to meet any of the other 326 snails is the same for all possible pairings, Ei gives the probability that the snail described in Ai will successfully cannibalize its counterpart.
F	Shell length divided by 1.18; if an individual of shell length Ai attacks a conspecific of shell length >Ci but £Fi, the attack will be successful in 50% of the cases.
G	Using Excel's IF and LOOKUP functions, Gi counts the individuals whose shell length is 1.18-1 times or less that listed in Ai.
H	Number of conspecifics of shell length >Ci and £Fi that the animal listed in Ai can meet. The number is divided by 2 to reflect the success rate (50%) of cannibalistic attacks in these encounters.
I	The information from column H expressed as a probability (compare explanation of column E above).
J	Sums of Ei plus Ii. This is the total probablity that the animal listed as Ai successfully cannibalizes a randomly encountered conspecific.
K	Size classes are defined (mm shell length) and marked in this column. 'sum p' is the sum of the individual probabilities for successful cannibalistic attacks (individual values in column J) in a size class. This sum is a measure for the relative likelihood to find a successful cannibal in a size class. No absolute rates can be deduced, but size classes can be compared: if size class Q has a 'sum …
	The results are summarized in the following table:
M	Size classes (in mm shell length).
N	'sum p' for every size class; at the bottom, the sum of all 'sum p' is shown.
P	Data from column N normalized to 100%. These values are the expected proportions (in %) of each size class in the empirical distribution of successful cannibals.

## Sheet: 2 CALCULATIONS
18	1	12.33	0	0	15.25	0	0	0	0	size class		17-21	0		0
18	2	12.33	0	0	15.25	0	0	0	0	17-21		21-25	0.13613		0.232989
18.3	3	12.53	0	0	15.51	0	0	0	0			25-29	2.03631		3.48518
20.4	4	13.97	0	0	17.29	0	0	0	0	n = 7		29-33	9.84709		16.8534
20.5	5	14.04	0	0	17.37	0	0	0	0			33-37	10.688		18.2927
20.8	6	14.25	0	0	17.63	0	0	0	0	sum p:		37-41	5.00455		8.56536
20.82	7	14.26	0	0	17.64	0	0	0	0	0		41-45	5.67278		9.70905
22.1	8	15.14	0	0	18.73	3	1.5	0.00459	0.00459	size class		45-49	5.28594		9.04697
22.3	9	15.27	0	0	18.9	3	1.5	0.00459	0.00459	21-25		49-53	11.7829		20.1666
23.08	10	15.81	0	0	19.56	3	1.5	0.00459	0.00459			53-57	7.07494		12.1089
23.3	11	15.96	0	0	19.75	3	1.5	0.00459	0.00459			57-61	0.89908		1.53879
23.4	12	16.03	0	0	19.83	3	1.5	0.00459	0.00459			sum:	58.4277		100
23.5	13	16.1	0	0	19.92	3	1.5	0.00459	0.00459
23.56	14	16.14	0	0	19.97	3	1.5	0.00459	0.00459
23.6	15	16.16	0	0	20	3	1.5	0.00459	0.00459
23.6	16	16.16	0	0	20	3	1.5	0.00459	0.00459
23.8	17	16.3	0	0	20.17	3	1.5	0.00459	0.00459
23.85	18	16.34	0	0	20.21	3	1.5	0.00459	0.00459
24	19	16.44	0	0	20.34	3	1.5	0.00459	0.00459
24.2	20	16.58	0	0	20.51	5	2.5	0.00765	0.00765
24.3	21	16.64	0	0	20.59	5	2.5	0.00765	0.00765
24.3	22	16.64	0	0	20.59	5	2.5	0.00765	0.00765
24.3	23	16.64	0	0	20.59	5	2.5	0.00765	0.00765
24.5	24	16.78	0	0	20.76	5	2.5	0.00765	0.00765
24.6	25	16.85	0	0	20.85	7	3.5	0.0107	0.0107	n = 21
24.7	26	16.92	0	0	20.93	7	3.5	0.0107	0.0107
24.8	27	16.99	0	0	21.02	7	3.5	0.0107	0.0107	sum p:
24.9	28	17.05	0	0	21.1	7	3.5	0.0107	0.0107	0.13613
25	29	17.12	0	0	21.19	7	3.5	0.0107	0.0107	size class
25	30	17.12	0	0	21.19	7	3.5	0.0107	0.0107	25-29
25.08	31	17.18	0	0	21.25	7	3.5	0.0107	0.0107
25.11	32	17.2	0	0	21.28	7	3.5	0.0107	0.0107
25.15	33	17.23	0	0	21.31	7	3.5	0.0107	0.0107
25.2	34	17.26	0	0	21.36	7	3.5	0.0107	0.0107
25.2	35	17.26	0	0	21.36	7	3.5	0.0107	0.0107
25.2	36	17.26	0	0	21.36	7	3.5	0.0107	0.0107
25.46	37	17.44	0	0	21.58	7	3.5	0.0107	0.0107
25.5	38	17.47	0	0	21.61	7	3.5	0.0107	0.0107
25.6	39	17.53	0	0	21.69	7	3.5	0.0107	0.0107
25.6	40	17.53	0	0	21.69	7	3.5	0.0107	0.0107
25.69	41	17.6	0	0	21.77	7	3.5	0.0107	0.0107
25.8	42	17.67	0	0	21.86	7	3.5	0.0107	0.0107
25.8	43	17.67	0	0	21.86	7	3.5	0.0107	0.0107
25.9	44	17.74	0	0	21.95	7	3.5	0.0107	0.0107
25.9	45	17.74	0	0	21.95	7	3.5	0.0107	0.0107
25.9	46	17.74	0	0	21.95	7	3.5	0.0107	0.0107
25.9	47	17.74	0	0	21.95	7	3.5	0.0107	0.0107
26	48	17.81	0	0	22.03	7	3.5	0.0107	0.0107
26.1	49	17.88	0	0	22.12	8	4	0.01223	0.01223
26.14	50	17.9	0	0	22.15	8	4	0.01223	0.01223
26.2	51	17.95	0	0	22.2	8	4	0.01223	0.01223
26.3	52	18.01	2	0.00612	22.29	8	3	0.00917	0.01529
26.4	53	18.08	2	0.00612	22.37	9	3.5	0.0107	0.01682
26.4	54	18.08	2	0.00612	22.37	9	3.5	0.0107	0.01682
26.4	55	18.08	2	0.00612	22.37	9	3.5	0.0107	0.01682
26.5	56	18.15	2	0.00612	22.46	9	3.5	0.0107	0.01682
26.5	57	18.15	2	0.00612	22.46	9	3.5	0.0107	0.01682
26.5	58	18.15	2	0.00612	22.46	9	3.5	0.0107	0.01682
26.53	59	18.17	2	0.00612	22.48	9	3.5	0.0107	0.01682
26.6	60	18.22	2	0.00612	22.54	9	3.5	0.0107	0.01682
26.6	61	18.22	2	0.00612	22.54	9	3.5	0.0107	0.01682
26.7	62	18.29	2	0.00612	22.63	9	3.5	0.0107	0.01682
26.7	63	18.29	2	0.00612	22.63	9	3.5	0.0107	0.01682
26.7	64	18.29	2	0.00612	22.63	9	3.5	0.0107	0.01682
26.7	65	18.29	2	0.00612	22.63	9	3.5	0.0107	0.01682
26.9	66	18.42	3	0.00917	22.8	9	3	0.00917	0.01834
26.9	67	18.42	3	0.00917	22.8	9	3	0.00917	0.01834
26.93	68	18.45	3	0.00917	22.82	9	3	0.00917	0.01834
26.98	69	18.48	3	0.00917	22.86	9	3	0.00917	0.01834
27	70	18.49	3	0.00917	22.88	9	3	0.00917	0.01834
27	71	18.49	3	0.00917	22.88	9	3	0.00917	0.01834
27.1	72	18.56	3	0.00917	22.97	9	3	0.00917	0.01834
27.12	73	18.58	3	0.00917	22.98	9	3	0.00917	0.01834
27.14	74	18.59	3	0.00917	23	9	3	0.00917	0.01834
27.2	75	18.63	3	0.00917	23.05	9	3	0.00917	0.01834
27.2	76	18.63	3	0.00917	23.05	9	3	0.00917	0.01834
27.28	77	18.68	3	0.00917	23.12	10	3.5	0.0107	0.01987
27.4	78	18.77	3	0.00917	23.22	10	3.5	0.0107	0.01987
27.4	79	18.77	3	0.00917	23.22	10	3.5	0.0107	0.01987
27.5	80	18.84	3	0.00917	23.31	11	4	0.01223	0.0214
27.5	81	18.84	3	0.00917	23.31	11	4	0.01223	0.0214
27.5	82	18.84	3	0.00917	23.31	11	4	0.01223	0.0214
27.5	83	18.84	3	0.00917	23.31	11	4	0.01223	0.0214
27.5	84	18.84	3	0.00917	23.31	11	4	0.01223	0.0214
27.6	85	18.9	3	0.00917	23.39	11	4	0.01223	0.0214
27.6	86	18.9	3	0.00917	23.39	11	4	0.01223	0.0214
27.7	87	18.97	3	0.00917	23.47	12	4.5	0.01376	0.02293
27.8	88	19.04	3	0.00917	23.56	14	5.5	0.01682	0.02599
27.8	89	19.04	3	0.00917	23.56	14	5.5	0.01682	0.02599
27.86	90	19.08	3	0.00917	23.61	16	6.5	0.01988	0.02905
27.9	91	19.11	3	0.00917	23.64	16	6.5	0.01988	0.02905
27.9	92	19.11	3	0.00917	23.64	16	6.5	0.01988	0.02905
28.1	93	19.25	3	0.00917	23.81	17	7	0.02141	0.03058
28.1	94	19.25	3	0.00917	23.81	17	7	0.02141	0.03058
28.11	95	19.25	3	0.00917	23.82	17	7	0.02141	0.03058
28.19	96	19.31	3	0.00917	23.89	18	7.5	0.02294	0.03211
28.2	97	19.32	3	0.00917	23.9	18	7.5	0.02294	0.03211
28.3	98	19.38	3	0.00917	23.98	18	7.5	0.02294	0.03211
28.3	99	19.38	3	0.00917	23.98	18	7.5	0.02294	0.03211
28.4	100	19.45	3	0.00917	24.07	19	8	0.02446	0.03363
28.4	101	19.45	3	0.00917	24.07	19	8	0.02446	0.03363
28.5	102	19.52	3	0.00917	24.15	19	8	0.02446	0.03363
28.5	103	19.52	3	0.00917	24.15	19	8	0.02446	0.03363
28.5	104	19.52	3	0.00917	24.15	19	8	0.02446	0.03363
28.5	105	19.52	3	0.00917	24.15	19	8	0.02446	0.03363
28.68	106	19.64	3	0.00917	24.31	23	10	0.03058	0.03975
28.7	107	19.66	3	0.00917	24.32	23	10	0.03058	0.03975
28.7	108	19.66	3	0.00917	24.32	23	10	0.03058	0.03975
28.7	109	19.66	3	0.00917	24.32	23	10	0.03058	0.03975
28.7	110	19.66	3	0.00917	24.32	23	10	0.03058	0.03975
28.75	111	19.69	3	0.00917	24.36	23	10	0.03058	0.03975
28.8	112	19.73	3	0.00917	24.41	23	10	0.03058	0.03975
28.8	113	19.73	3	0.00917	24.41	23	10	0.03058	0.03975
28.8	114	19.73	3	0.00917	24.41	23	10	0.03058	0.03975
28.9	115	19.79	3	0.00917	24.49	23	10	0.03058	0.03975
28.9	116	19.79	3	0.00917	24.49	23	10	0.03058	0.03975	n = 91
28.9	117	19.79	3	0.00917	24.49	23	10	0.03058	0.03975
28.9	118	19.79	3	0.00917	24.49	23	10	0.03058	0.03975	sum p:
28.9	119	19.79	3	0.00917	24.49	23	10	0.03058	0.03975	2.03631
29	120	19.86	3	0.00917	24.58	24	10.5	0.03211	0.04128	size class
29	121	19.86	3	0.00917	24.58	24	10.5	0.03211	0.04128	29-33
29.1	122	19.93	3	0.00917	24.66	25	11	0.03364	0.04281
29.1	123	19.93	3	0.00917	24.66	25	11	0.03364	0.04281
29.1	124	19.93	3	0.00917	24.66	25	11	0.03364	0.04281
29.2	125	20	3	0.00917	24.75	26	11.5	0.03517	0.04434
29.2	126	20	3	0.00917	24.75	26	11.5	0.03517	0.04434
29.3	127	20.07	3	0.00917	24.83	27	12	0.0367	0.04587
29.3	128	20.07	3	0.00917	24.83	27	12	0.0367	0.04587
29.3	129	20.07	3	0.00917	24.83	27	12	0.0367	0.04587
29.4	130	20.14	3	0.00917	24.92	28	12.5	0.03823	0.0474
29.4	131	20.14	3	0.00917	24.92	28	12.5	0.03823	0.0474
29.5	132	20.21	3	0.00917	25	30	13.5	0.04128	0.05045
29.5	133	20.21	3	0.00917	25	30	13.5	0.04128	0.05045
29.6	134	20.27	3	0.00917	25.08	31	14	0.04281	0.05198
29.61	135	20.28	3	0.00917	25.09	31	14	0.04281	0.05198
29.7	136	20.34	3	0.00917	25.17	33	15	0.04587	0.05504
29.7	137	20.34	3	0.00917	25.17	33	15	0.04587	0.05504
29.7	138	20.34	3	0.00917	25.17	33	15	0.04587	0.05504
29.7	139	20.34	3	0.00917	25.17	33	15	0.04587	0.05504
29.8	140	20.41	4	0.01223	25.25	36	16	0.04893	0.06116
29.8	141	20.41	4	0.01223	25.25	36	16	0.04893	0.06116
29.8	142	20.41	4	0.01223	25.25	36	16	0.04893	0.06116
29.8	143	20.41	4	0.01223	25.25	36	16	0.04893	0.06116
29.9	144	20.48	4	0.01223	25.34	36	16	0.04893	0.06116
29.9	145	20.48	4	0.01223	25.34	36	16	0.04893	0.06116
29.9	146	20.48	4	0.01223	25.34	36	16	0.04893	0.06116
29.9	147	20.48	4	0.01223	25.34	36	16	0.04893	0.06116
29.92	148	20.49	4	0.01223	25.36	36	16	0.04893	0.06116
29.94	149	20.51	5	0.01529	25.37	36	15.5	0.0474	0.06269
30	150	20.55	5	0.01529	25.42	36	15.5	0.0474	0.06269
30	151	20.55	5	0.01529	25.42	36	15.5	0.0474	0.06269
30	152	20.55	5	0.01529	25.42	36	15.5	0.0474	0.06269
30	153	20.55	5	0.01529	25.42	36	15.5	0.0474	0.06269
30.09	154	20.61	5	0.01529	25.5	38	16.5	0.05046	0.06575
30.1	155	20.62	5	0.01529	25.51	38	16.5	0.05046	0.06575
30.1	156	20.62	5	0.01529	25.51	38	16.5	0.05046	0.06575
30.2	157	20.68	5	0.01529	25.59	38	16.5	0.05046	0.06575
30.2	158	20.68	5	0.01529	25.59	38	16.5	0.05046	0.06575
30.3	159	20.75	5	0.01529	25.68	40	17.5	0.05352	0.06881
30.3	160	20.75	5	0.01529	25.68	40	17.5	0.05352	0.06881
30.3	161	20.75	5	0.01529	25.68	40	17.5	0.05352	0.06881
30.37	162	20.8	6	0.01835	25.74	41	17.5	0.05352	0.07187
30.4	163	20.82	7	0.02141	25.76	41	17	0.05199	0.0734
30.5	164	20.89	7	0.02141	25.85	43	18	0.05505	0.07646
30.5	165	20.89	7	0.02141	25.85	43	18	0.05505	0.07646
30.5	166	20.89	7	0.02141	25.85	43	18	0.05505	0.07646
30.6	167	20.96	7	0.02141	25.93	47	20	0.06116	0.08257
30.6	168	20.96	7	0.02141	25.93	47	20	0.06116	0.08257
30.72	169	21.04	7	0.02141	26.03	48	20.5	0.06269	0.0841
30.8	170	21.1	7	0.02141	26.1	49	21	0.06422	0.08563
30.8	171	21.1	7	0.02141	26.1	49	21	0.06422	0.08563
30.8	172	21.1	7	0.02141	26.1	49	21	0.06422	0.08563
30.8	173	21.1	7	0.02141	26.1	49	21	0.06422	0.08563
30.8	174	21.1	7	0.02141	26.1	49	21	0.06422	0.08563
30.9	175	21.16	7	0.02141	26.19	50	21.5	0.06575	0.08716
30.9	176	21.16	7	0.02141	26.19	50	21.5	0.06575	0.08716
30.9	177	21.16	7	0.02141	26.19	50	21.5	0.06575	0.08716
31	178	21.23	7	0.02141	26.27	51	22	0.06728	0.08869
31	179	21.23	7	0.02141	26.27	51	22	0.06728	0.08869
31	180	21.23	7	0.02141	26.27	51	22	0.06728	0.08869
31.1	181	21.3	7	0.02141	26.36	52	22.5	0.06881	0.09022
31.1	182	21.3	7	0.02141	26.36	52	22.5	0.06881	0.09022
31.1	183	21.3	7	0.02141	26.36	52	22.5	0.06881	0.09022
31.1	184	21.3	7	0.02141	26.36	52	22.5	0.06881	0.09022
31.3	185	21.44	7	0.02141	26.53	59	26	0.07951	0.10092
31.3	186	21.44	7	0.02141	26.53	59	26	0.07951	0.10092
31.4	187	21.51	7	0.02141	26.61	61	27	0.08257	0.10398
31.4	188	21.51	7	0.02141	26.61	61	27	0.08257	0.10398
31.4	189	21.51	7	0.02141	26.61	61	27	0.08257	0.10398
31.5	190	21.58	7	0.02141	26.69	61	27	0.08257	0.10398
31.5	191	21.58	7	0.02141	26.69	61	27	0.08257	0.10398
31.6	192	21.64	7	0.02141	26.78	65	29	0.08869	0.1101
31.6	193	21.64	7	0.02141	26.78	65	29	0.08869	0.1101
31.7	194	21.71	7	0.02141	26.86	65	29	0.08869	0.1101
31.7	195	21.71	7	0.02141	26.86	65	29	0.08869	0.1101
31.8	196	21.78	7	0.02141	26.95	68	30.5	0.09327	0.11468
31.8	197	21.78	7	0.02141	26.95	68	30.5	0.09327	0.11468
31.8	198	21.78	7	0.02141	26.95	68	30.5	0.09327	0.11468
31.8	199	21.78	7	0.02141	26.95	68	30.5	0.09327	0.11468
31.8	200	21.78	7	0.02141	26.95	68	30.5	0.09327	0.11468
31.9	201	21.85	7	0.02141	27.03	71	32	0.09786	0.11927
32	202	21.92	7	0.02141	27.12	73	33	0.10092	0.12233
32	203	21.92	7	0.02141	27.12	73	33	0.10092	0.12233
32	204	21.92	7	0.02141	27.12	73	33	0.10092	0.12233
32	205	21.92	7	0.02141	27.12	73	33	0.10092	0.12233
32.1	206	21.99	7	0.02141	27.2	76	34.5	0.1055	0.12691
32.2	207	22.05	7	0.02141	27.29	77	35	0.10703	0.12844
32.2	208	22.05	7	0.02141	27.29	77	35	0.10703	0.12844
32.2	209	22.05	7	0.02141	27.29	77	35	0.10703	0.12844
32.3	210	22.12	8	0.02446	27.37	77	34.5	0.1055	0.12996
32.3	211	22.12	8	0.02446	27.37	77	34.5	0.1055	0.12996
32.3	212	22.12	8	0.02446	27.37	77	34.5	0.1055	0.12996
32.39	213	22.18	8	0.02446	27.45	79	35.5	0.10856	0.13302
32.4	214	22.19	8	0.02446	27.46	79	35.5	0.10856	0.13302
32.5	215	22.26	8	0.02446	27.54	84	38	0.11621	0.14067
32.5	216	22.26	8	0.02446	27.54	84	38	0.11621	0.14067
32.5	217	22.26	8	0.02446	27.54	84	38	0.11621	0.14067
32.5	218	22.26	8	0.02446	27.54	84	38	0.11621	0.14067
32.5	219	22.26	8	0.02446	27.54	84	38	0.11621	0.14067
32.5	220	22.26	8	0.02446	27.54	84	38	0.11621	0.14067
32.5	221	22.26	8	0.02446	27.54	84	38	0.11621	0.14067
32.7	222	22.4	9	0.02752	27.71	87	39	0.11927	0.14679
32.8	223	22.47	9	0.02752	27.8	89	40	0.12232	0.14984
32.9	224	22.53	9	0.02752	27.88	90	40.5	0.12385	0.15137
32.9	225	22.53	9	0.02752	27.88	90	40.5	0.12385	0.15137	n = 109
32.9	226	22.53	9	0.02752	27.88	90	40.5	0.12385	0.15137
32.9	227	22.53	9	0.02752	27.88	90	40.5	0.12385	0.15137	sum p:
32.9	228	22.53	9	0.02752	27.88	90	40.5	0.12385	0.15137	9.84709
33	229	22.6	9	0.02752	27.97	92	41.5	0.12691	0.15443	size class
33	230	22.6	9	0.02752	27.97	92	41.5	0.12691	0.15443	33-37
33	231	22.6	9	0.02752	27.97	92	41.5	0.12691	0.15443
33.1	232	22.67	9	0.02752	28.05	92	41.5	0.12691	0.15443
33.1	233	22.67	9	0.02752	28.05	92	41.5	0.12691	0.15443
33.3	234	22.81	9	0.02752	28.22	97	44	0.13456	0.16208
33.3	235	22.81	9	0.02752	28.22	97	44	0.13456	0.16208
33.4	236	22.88	9	0.02752	28.31	99	45	0.13761	0.16513
33.4	237	22.88	9	0.02752	28.31	99	45	0.13761	0.16513
33.4	238	22.88	9	0.02752	28.31	99	45	0.13761	0.16513
33.5	239	22.95	9	0.02752	28.39	99	45	0.13761	0.16513
33.5	240	22.95	9	0.02752	28.39	99	45	0.13761	0.16513
33.6	241	23.01	9	0.02752	28.47	101	46	0.14067	0.16819
33.6	242	23.01	9	0.02752	28.47	101	46	0.14067	0.16819
33.6	243	23.01	9	0.02752	28.47	101	46	0.14067	0.16819
33.8	244	23.15	10	0.03058	28.64	105	47.5	0.14526	0.17584
33.8	245	23.15	10	0.03058	28.64	105	47.5	0.14526	0.17584
33.8	246	23.15	10	0.03058	28.64	105	47.5	0.14526	0.17584
33.9	247	23.22	10	0.03058	28.73	110	50	0.15291	0.18349
34	248	23.29	10	0.03058	28.81	114	52	0.15902	0.1896
34	249	23.29	10	0.03058	28.81	114	52	0.15902	0.1896
34.1	250	23.36	11	0.03364	28.9	119	54	0.16514	0.19878
34.2	251	23.42	12	0.0367	28.98	119	53.5	0.16361	0.20031
34.3	252	23.49	12	0.0367	29.07	121	54.5	0.16667	0.20337
34.3	253	23.49	12	0.0367	29.07	121	54.5	0.16667	0.20337
34.5	254	23.63	16	0.04893	29.24	126	55	0.1682	0.21713
34.5	255	23.63	16	0.04893	29.24	126	55	0.1682	0.21713
34.6	256	23.7	16	0.04893	29.32	129	56.5	0.17278	0.22171
35	257	23.97	18	0.05505	29.66	135	58.5	0.1789	0.23395
35.2	258	24.11	19	0.0581	29.83	143	62	0.1896	0.2477
35.3	259	24.18	19	0.0581	29.92	148	64.5	0.19725	0.25535
35.4	260	24.25	20	0.06116	30	153	66.5	0.20336	0.26452
35.4	261	24.25	20	0.06116	30	153	66.5	0.20336	0.26452
35.6	262	24.38	23	0.07034	30.17	156	66.5	0.20336	0.2737
35.7	263	24.45	23	0.07034	30.25	158	67.5	0.20642	0.27676
35.7	264	24.45	23	0.07034	30.25	158	67.5	0.20642	0.27676
35.7	265	24.45	23	0.07034	30.25	158	67.5	0.20642	0.27676
35.9	266	24.59	24	0.07339	30.42	163	69.5	0.21254	0.28593
36	267	24.66	25	0.07645	30.51	166	70.5	0.2156	0.29205
36	268	24.66	25	0.07645	30.51	166	70.5	0.2156	0.29205
36	269	24.66	25	0.07645	30.51	166	70.5	0.2156	0.29205
36	270	24.66	25	0.07645	30.51	166	70.5	0.2156	0.29205
36	271	24.66	25	0.07645	30.51	166	70.5	0.2156	0.29205
36.2	272	24.79	26	0.07951	30.68	168	71	0.21713	0.29664
36.4	273	24.93	28	0.08563	30.85	174	73	0.22324	0.30887	n = 48
36.6	274	25.07	30	0.09174	31.02	180	75	0.22936	0.3211
36.7	275	25.14	32	0.09786	31.1	184	76	0.23242	0.33028	sum p:
36.9	276	25.27	36	0.11009	31.27	184	74	0.2263	0.33639	10.688
37.2	277	25.48	37	0.11315	31.53	191	77	0.23547	0.34862	size class
37.2	278	25.48	37	0.11315	31.53	191	77	0.23547	0.34862	37-41
37.3	279	25.55	38	0.11621	31.61	193	77.5	0.237	0.35321
37.4	280	25.62	40	0.12232	31.69	193	76.5	0.23394	0.35626
37.4	281	25.62	40	0.12232	31.69	193	76.5	0.23394	0.35626
37.9	282	25.96	47	0.14373	32.12	206	79.5	0.24312	0.38685
38.5	283	26.37	52	0.15902	32.63	221	84.5	0.25841	0.41743
38.7	284	26.51	58	0.17737	32.8	223	82.5	0.25229	0.42966
39.4	285	26.99	69	0.21101	33.39	235	83	0.25382	0.46483	n = 12
40.2	286	27.53	84	0.25688	34.07	249	82.5	0.25229	0.50917
40.3	287	27.6	86	0.263	34.15	250	82	0.25076	0.51376	sum p:
40.5	288	27.74	87	0.26606	34.32	253	83	0.25382	0.51988	5.00455
41	289	28.08	92	0.28135	34.75	256	82	0.25076	0.53211	size class
41	290	28.08	92	0.28135	34.75	256	82	0.25076	0.53211	41-45
42.7	291	29.25	126	0.38532	36.19	271	72.5	0.22171	0.60703
42.9	292	29.38	129	0.3945	36.36	272	71.5	0.21865	0.61315
44.1	293	30.21	158	0.48318	37.37	279	60.5	0.18502	0.6682
44.2	294	30.27	158	0.48318	37.46	281	61.5	0.18807	0.67125	n = 9
44.3	295	30.34	161	0.49235	37.54	281	60	0.18349	0.67584
44.6	296	30.55	166	0.50765	37.8	281	57.5	0.17584	0.68349	sum p:
44.9	297	30.75	169	0.51682	38.05	282	56.5	0.17278	0.6896	5.67278
45.2	298	30.96	177	0.54128	38.31	282	52.5	0.16055	0.70183	size class
45.2	299	30.96	177	0.54128	38.31	282	52.5	0.16055	0.70183	45-49
47.2	300	32.33	212	0.64832	40	285	36.5	0.11162	0.75994
47.8	301	32.74	222	0.6789	40.51	288	33	0.10092	0.77982	n = 7
47.8	302	32.74	222	0.6789	40.51	288	33	0.10092	0.77982
47.9	303	32.81	223	0.68196	40.59	288	32.5	0.09939	0.78135	sum p:
48	304	32.88	223	0.68196	40.68	288	32.5	0.09939	0.78135	5.28594
49.1	305	33.63	243	0.74312	41.61	290	23.5	0.07187	0.81499	size class
49.3	306	33.77	243	0.74312	41.78	290	23.5	0.07187	0.81499	49-53
49.5	307	33.9	247	0.75535	41.95	290	21.5	0.06575	0.8211
50.5	308	34.59	255	0.77982	42.8	291	18	0.05505	0.83487
50.8	309	34.79	256	0.78287	43.05	292	18	0.05505	0.83792
51.4	310	35.21	258	0.78899	43.56	292	17	0.05199	0.84098
51.5	311	35.27	258	0.78899	43.64	292	17	0.05199	0.84098
51.9	312	35.55	261	0.79817	43.98	292	15.5	0.0474	0.84557
51.9	313	35.55	261	0.79817	43.98	292	15.5	0.0474	0.84557
52	314	35.62	262	0.80122	44.07	292	15	0.04587	0.84709
52.1	315	35.68	262	0.80122	44.15	293	15.5	0.0474	0.84862	n = 14
52.4	316	35.89	265	0.8104	44.41	295	15	0.04587	0.85627
52.7	317	36.1	271	0.82875	44.66	296	12.5	0.03823	0.86698	sum p:
52.8	318	36.16	271	0.82875	44.75	296	12.5	0.03823	0.86698	11.7829
53.9	319	36.92	276	0.84404	45.68	299	11.5	0.03517	0.87921	size class
54.1	320	37.05	276	0.84404	45.85	299	11.5	0.03517	0.87921	53-57
54.3	321	37.19	276	0.84404	46.02	299	11.5	0.03517	0.87921
54.5	322	37.33	279	0.85321	46.19	299	10	0.03058	0.88379
54.6	323	37.4	281	0.85933	46.27	299	9	0.02752	0.88685	n = 8
55.4	324	37.95	282	0.86239	46.95	299	8.5	0.02599	0.88838
55.5	325	38.01	282	0.86239	47.03	299	8.5	0.02599	0.88838	sum p:
55.8	326	38.22	282	0.86239	47.29	300	9	0.02752	0.88991	7.07494
57.4	327	39.32	284	0.8685	48.64	304	10	0.03058	0.89908	size class
										57-61
										n = 1
										sum p:
										0.89908
